# Supplementary material for: Effect of Measurement System Configuration and Operating Conditions on 2D Material-Based Gas Sensor Sensitivity
Source: Nanomaterials (Basel). 2023 Jan 31;13(3):573. doi: 10.3390/nano13030573 (PMC9919673; doi:10.3390/nano13030573)
Supplement: Supplementary file 1 [file nanomaterials-13-00573-s001.zip]

Archive with 1 entries (1 files):
- nanomaterials-2159554_Supplementary materials-done.pdf
